# Supplementary material for: Dataset on patients with Recurrent Borderline Ovarian Tumors and Table with Review of Literature on Fertility and Oncologic Outcomes of patients with Borderline Ovarian Tumors
Source: Data Brief. 2020 Apr 30;30:105653. doi: 10.1016/j.dib.2020.105653 (PMC7206201; doi:10.1016/j.dib.2020.105653)
Supplement: Supplementary file 1 [file mmc1.zip]

Archive with 2 entries (2 files):
- Supplementary Table 2_BOT.docx
- Supplementary Table_1_14.11.2019.docx
